# Supplementary material for: Investigating the Effects of Yunnan Lufeng Aromatic Vinegar Intervention on Intestinal Microbiota, SCFAs, and Metabolites in Mice Using Multi-Omics Techniques
Source: Foods. 2025 Oct 31;14(21):3747. doi: 10.3390/foods14213747 (PMC12609717; doi:10.3390/foods14213747)
Supplement: Supplementary file 1 [file foods-14-03747-s001.zip]

Archive with 1 entries (1 files):
- foods-3888701-supplementary.pdf
